# Supplementary material for: Omics data reveal the unusual asexual-fruiting nature and secondary metabolic potentials of the medicinal fungus Cordyceps cicadae
Source: BMC Genomics. 2017 Aug 30;18:668. doi: 10.1186/s12864-017-4060-4 (PMC5577849; doi:10.1186/s12864-017-4060-4)
Supplement: Supplementary file 3 — GO analysis of the genes up-regulated between different samples of C. cicadae. (XLSX 51 kb) [file 12864_2017_4060_MOESM3_ESM.xlsx]

## Sheet: Table S6 fdr
GO analysis of the genes up-regulated between different samples of C. cicadae.
Sample comparison*	Category**	Term	Fold enrichment	P value	FDR
STR > MYC	BP	GO:0055085~transmembrane transport	1.80743	1.77089e-05	0.000264268
STR > MYC	BP	GO:0046323~glucose import	2.88419	0.000108791	0.00162245
STR > MYC	BP	GO:0035428~hexose transmembrane transport	2.80408	0.000302044	0.00449846
STR > MYC	BP	GO:0005975~carbohydrate metabolic process	1.9383	0.00082451	0.0122352
STR > MYC	BP	GO:0019748~secondary metabolic process	2.50799	0.00329388	0.0480487
STR < MYC	BP	GO:0006091~generation of precursor metabolites and energy	2.7358	0.000179676	0.00263749
STR < MYC	BP	GO:0006749~glutathione metabolic process	4.25568	0.00182847	0.0265395
STR > PRO	BP	GO:0055085~transmembrane transport	1.87625	1.53368e-05	0.000225863
STR > PRO	BP	GO:0046323~glucose import	2.98494	0.000172722	0.00254091
STR > PRO	BP	GO:0035428~hexose transmembrane transport	2.88722	0.000494976	0.00726548
STR > PRO	BP	GO:0005975~carbohydrate metabolic process	1.97735	0.00121823	0.0177933
STR < PRO	BP	GO:0055085~transmembrane transport	2.3112	1.31142e-06	1.8434e-05
STR < PRO	BP	GO:0006820~anion transport	3.61125	0.0017076	0.0237375
STR < PRO	BP	GO:0055114~oxidation-reduction process	2.75143	0.00242631	0.0335709
PRO > MYC	BP	GO:0055085~transmembrane transport	2.07057	1.23815e-05	0.000177468
PRO > MYC	BP	GO:0008152~metabolic process	2.3956	3.55813e-05	0.000509921
PRO > MYC	BP	GO:0019748~secondary metabolic process	3.34551	0.000627223	0.00895346
PRO < MYC	BP	GO:0006633~fatty acid biosynthetic process	3.44899	0.000268245	0.00397392
PRO < MYC	BP	GO:0006749~glutathione metabolic process	4.14576	0.00211035	0.0308685
PRO < MYC	BP	GO:0055085~transmembrane transport	1.57776	0.00337206	0.0488968
STR > MYC	MF	GO:0005355~glucose transmembrane transporter activity	2.65677	0.000535853	0.0076627
STR > MYC	MF	GO:0005351~sugar:proton symporter activity	2.65677	0.000535853	0.0076627
STR > MYC	MF	GO:0031177~phosphopantetheine binding	2.78329	0.00187064	0.0265133
STR < MYC	MF	GO:0005506~iron ion binding	2.66422	5.4421e-07	7.77563e-06
STR < MYC	MF	GO:0016491~oxidoreductase activity	1.80651	2.84711e-06	4.06787e-05
STR < MYC	MF	GO:0016705~oxidoreductase activity, acting on paired donors, with incorporation or reduction of molecular oxygen	2.34846	0.00276124	0.0387369
STR < MYC	MF	GO:0020037~heme binding	2.28746	4.3935e-05	0.000627559
STR > PRO	MF	GO:0005351~sugar:proton symporter activity	2.62853	0.00121925	0.01727
STR > PRO	MF	GO:0005355~glucose transmembrane transporter activity	2.62853	0.00121925	0.01727
STR > PRO	MF	GO:0000981~RNA polymerase II transcription factor activity, sequence-specific DNA binding	1.74199	0.0024951	0.0350443
STR > PRO	MF	GO:0004553~hydrolase activity, hydrolyzing O-glycosyl compounds	2.53183	0.00306167	0.0428411
STR < PRO	MF	GO:0016491~oxidoreductase activity	2.23644	2.52751e-08	3.48398e-07
STR < PRO	MF	GO:0004497~monooxygenase activity	3.27139	1.2912e-05	0.000177968
STR < PRO	MF	GO:0005506~iron ion binding	2.65258	9.91602e-05	0.00136598
STR < PRO	MF	GO:0016705~oxidoreductase activity, acting on paired donors, with incorporation or reduction of molecular oxygen	3.08537	0.000390084	0.00536362
STR < PRO	MF	GO:0020037~heme binding	2.33021	0.000917516	0.0125733
STR < PRO	MF	GO:0050660~flavin adenine dinucleotide binding	2.20075	0.00261348	0.0354292
PRO > MYC	MF	GO:0016491~oxidoreductase activity	1.72859	0.000223648	0.00309291
PRO > MYC	MF	GO:0031177~phosphopantetheine binding	3.48397	0.000770507	0.0106183
PRO > MYC	MF	GO:0003824~catalytic activity	1.76376	0.00321994	0.0436829
PRO < MYC	MF	GO:0016491~oxidoreductase activity	1.68479	4.06973e-05	0.000583049
STR > MYC	CC	GO:0005887~integral component of plasma membrane	2.25384	2.39532e-06	3.04457e-05
STR > MYC	CC	GO:0005576~extracellular region	1.93336	3.0927e-06	3.93097e-05
STR < MYC	CC	GO:0016021~integral component of membrane	1.34936	1.77883e-08	2.16142e-07
STR < MYC	CC	GO:0005739~mitochondrion	2.03816	6.49053e-08	7.8865e-07
STR < MYC	CC	GO:0005743~mitochondrial inner membrane	3.12929	2.91787e-06	3.54539e-05
STR < MYC	CC	GO:0009277~fungal-type cell wall	3.62339	0.00229013	0.0274743
STR > PRO	CC	GO:0016021~integral component of membrane	1.34228	2.32879e-08	2.90186e-07
STR > PRO	CC	GO:0005576~extracellular region	2.05084	7.95219e-07	9.90903e-06
STR > PRO	CC	GO:0005887~integral component of plasma membrane	2.22174	1.39171e-05	0.000173404
STR > PRO	CC	GO:0005774~vacuolar membrane	3.64834	2.32135e-05	0.000289221
STR < PRO	CC	GO:0016021~integral component of membrane	1.41745	2.19852e-07	2.53503e-06
STR < PRO	CC	GO:0005576~extracellular region	2.14113	6.57323e-05	0.000757672
PRO > MYC	CC	GO:0005887~integral component of plasma membrane	2.49003	1.82625e-05	0.000219542
PRO > MYC	CC	GO:0005576~extracellular region	1.90009	0.000427226	0.00512432
PRO < MYC	CC	GO:0016021~integral component of membrane	1.43342	2.53138e-12	3.12382e-11
PRO < MYC	CC	GO:0005743~mitochondrial inner membrane	2.59423	0.000358341	0.00441303
PRO < MYC	CC	GO:0005774~vacuolar membrane	2.81611	0.00399199	0.0481621
Abbreviations: *, MYC: mycelia; PRI: promorida; STR: stroma. **, BP: biological process; CC: cellular component; MF: molecular function.
