# Supplementary material for: Omics data reveal the unusual asexual-fruiting nature and secondary metabolic potentials of the medicinal fungus Cordyceps cicadae
Source: BMC Genomics. 2017 Aug 30;18:668. doi: 10.1186/s12864-017-4060-4 (PMC5577849; doi:10.1186/s12864-017-4060-4)
Supplement: Supplementary file 4 — Expression of putative mating and meiosis process-related genes by C. cicadae at different growth stages. (XLSX 13 kb) [file 12864_2017_4060_MOESM4_ESM.xlsx]

## Sheet: 1
Expression of putative mating and meiosis process-related genes by C. cicadae at different growth stages.
Function	C. cicadae	Average gene expression (FPKM)*
		Mycelia	Primordia	Stroma
Mating process
MAT1-1-1	CCAD_06133	ND	ND	ND
MAT1-2-1	CCAD_06134	18.1396	13.1538	5.77717
alpha-factor pheromone	CCAD_03382	ND	ND	ND
Carboxypeptidase alpha-factor processing	CCAD_04928	20.4835	28.0397	37.1071
Endoprotease for alpha-factor processing	CCAD_07963	13.8474	28.1158	43.05
Dipeptidyl aminopeptidase alpha-factor processing	CCAD_06628	94.5124	102.756	121.462
Dipeptidyl aminopeptidase for a-factor processing	CCAD_00549	0.272133	0.158478	0
CAAX prenyl protease a-factor C-terminal processing	CCAD_03113	6.33554	5.4943	1.3877
CAAX-farnesyltransferase beta subunit; a-factor modification	CCAD_00717	0	0.500028	1.59871
CAAX-farnesyltransferase alpha subunit	CCAD_06260	30.1004	34.4085	16.4666
ATP-dependent efflux pump for a-factor like pheromone	CCAD_08117	4.75442	5.71035	12.9691
Mating-type M-specific polypeptide Mc, HMG-box TF	CCAD_00607	2.71171	24.1865	186.436
Pheromone adaptation feedback response	CCAD_07872	70.7127	48.9023	42.1989
Pheromone Receptor (for a-factor like pheromone)	CCAD_06408	ND	ND	ND
Pheromone Receptor (for alpha-factor like pheromone)	CCAD_06335	14.4009	25.7287	4.33289
Meiosis process
Spindle pole body component	CCAD_02305	1.49969	0.920359	0.890328
Spindle pole body component	CCAD_02174	5.36172	11.0246	5.80135
kinesin-like motor required for karyogamy	CCAD_03080	14.0232	21.5951	17.2787
Amino acid permease involved in sexual differentiation	CCAD_04428	3.53105	6.1427	4.92421
bZip TF, involved in regulation of meiosis	CCAD_04931	70.5065	43.7866	34.2993
Inducer of meiosis, S/T kinase	CCAD_07081	72.9888	74.8808	62.0797
Involved in Meiosis II nuclear division, Sp Mei4 target gene	CCAD_08419	1.96171	1.41546	0.0312971
Meiosis-specific transcriptional activator	CCAD_01398	2.4754	1.76416	6.23415
Meiosis-specific topoisomerase Spo11	CCAD_04741	0	1.1644	0
RNA-binding protein involved in meiosis	CCAD_03101	0	1.45079	0.350613
RNA-binding protein involved in meiosis, Sp Mei4 target	CCAD_09287	8.81592	6.98473	11.8704
Serine/threonine protein kinase, negative regulator of meiosis	CCAD_00157	297.214	275.117	266.245
Modulator of pheromone-inducible gene expression	CCAD_05794	50.6316	84.4282	78.0537
Signalosome subunit 4, regulation of sexual development	CCAD_01123	36.3347	22.6002	27.4842
Signalosome subunit 5, regulation of sexual development	CCAD_01463	89.4049	35.5162	27.8109
Velvet activator VeA	CCAD_02238	51.6766	59.3285	70.494
Cytochrome FphA, required for sexual development	CCAD_02168	18.991	9.14738	22.6688
Conidiation control
Medusa	CCAD_00315	5.30936	9.30787	36.4292
Conidiophore development protein hymA	CCAD_02663	4.96032	6.69334	4.53658
Cell pattern formation-associated protein stuA	CCAD_05125	38.0451	42.6608	44.6155
Conidiophore development regulator abaA	CCAD_06931	9.87152	16.2297	149.029
Spore development regulator vosA	CCAD_02238	51.6766	59.3285	70.494
Developmental regulator flbA	CCAD_02491	22.6462	13.9721	35.672
Hydrophobin Rodlet protein rodA	CCAD_03400	13.6401	434.195	10045.8
Chitin synthase A	CCAD_06910	17.3559	21.5049	32.9254
Chitin synthase D	CCAD_02927	28.0359	32.1951	42.9563
C2H2 type master regulator of conidiophore development brlA	CCAD_03490	41.3789	18.5809	14.7465
Conidial yellow pigment biosynthesis polyketide synthase	CCAD_02153	0.923158	66.0177	8.35024
*, abbreviation: FPKM, fragment per kilobase of exon per million fragments mapped; ND, not detected.
